# Supplementary material for: Improving the Substrate Affinity and Catalytic Efficiency of β-Glucosidase Bgl3A from Talaromyces leycettanus JCM12802 by Rational Design
Source: Biomolecules. 2021 Dec 15;11(12):1882. doi: 10.3390/biom11121882 (PMC8699594; doi:10.3390/biom11121882)
Supplement: Supplementary file 1 [file biomolecules-11-01882-s001.zip]

Archive with 1 entries (1 files):
- biomolecules-1449461-supplementary.pdf
